# Supplementary material for: Direct and indirect evidence of efficacy and safety of rapid exercise tests for exertional desaturation in Covid-19: a rapid systematic review
Source: Syst Rev. 2021 Mar 16;10:77. doi: 10.1186/s13643-021-01620-w (PMC7961172; doi:10.1186/s13643-021-01620-w)
Supplement: Supplementary file 3 — Additional file 3. [file 13643_2021_1620_MOESM3_ESM.xlsx]

## Sheet: S3- SUMMARY TABLE
Author/Year	Country	Number of participants	Inclusion Criteria	Study Design	Research Question	Tests Used	Main findings/ Conclusion	Maib Results	Comments
STUDIES OF EXERTIONAL DESATURATION TESTS IN COVID-19
Fuglebjerget al 2020	Denmark	n=26	Inclusion criteria: Discharge-ready Covid-19 patients (required resolution of fever and an oxyhemoglobin saturation (SpO2) of 94% or above at rest, without supplementary oxygen) Exclusion criteria: Patients with chronic lung diseases and New York Heart Association (NYHA) class II and above were excluded.	Prospective cohort study. Patients were instructed to walk the greatest distance possible in 6 min, at a self-determined pace, pausing to rest if needed. Heart rate (HR), SpO2, respiratory rate (RR), and dyspnoea rated between 1 and 10 on the Borg CR-10 dyspnea scale were recorded before and immediately after the 6MWT. SpO2 and HR were continuously monitored during the 6MWT. Those patients who te…	Can silent hypoxia in adult COVID-19 patients be elicited by a 6-minute walking test?	6MWT	The 6MWT is a potential tool in the diagnosis of asymptomatic exercise-induced hypoxia in hospitalised COVID-19 patients prior to discharge	13 (50%) of the COVID-19 patients developed exercise-induced hypoxia (SpO2 < 90%) during the 6MWT, of which 4 had pulmonary embolism. COVID-19 patients experienced less hypoxia related dyspnea during the 6MWT compared with a historical cohort of patients with IPF.
Goodacre et al 2020	UK	n=817	Suspected COVID-19 patients presenting to the ED who had post-exertion saturations measured as part of routine care.	Retrospective cohort study. Data was collected from consecutive patients presenting with suspected COVID-19 infection to 70 hospital emergency departments from 53 recruiting sites in the United Kingdom (UK) (total of 22485 patients). Of these, 817 patients were included who had post-exertion oxygen saturation recorded as part of routine care. Hospital records were reviewed to identify outcomes up…	Determining the accuracy of post-exertional oxygen saturation for predicting adverse outcome in suspected COVID-19.	Not specified	Post-exertion oxygen saturation provides modest prognostic information in the assessment of patients attending the emergency department with suspected COVID-19 (p=0.37).	Out of the 30 had an adverse outcome (defined as requiring organ support) and 9 died. The positive and negative likelihood ratios of a 3% or more desaturation were respectively 1.78 (1.25 to 2.53) and 0.67 (0.46 to 0.98) (statistically significant), however, exertional desaturation was not a significant predictor of adverse outcome when baseline clinical assessment was taken into account (p=0.37).	Approach to selecting the patients or the approach to measuring post-exetion saturations was not standardised. It is possible that if adverse outcome had been more broadly defined (e.g. the need to be admitted to hospital, receive supplemental oxygen or in terms of subsequent healthcare usage) the test may have proved a useful predictor.
STUDIES OF EXERTIONAL DESATURATION TESTS IN PATIENTS WITH HIV AND SUSPECTED PNEUMOCYSTIS PNEUMONIA
Smith 1988	UK	n=39	All HIV-positive patients presenting to the medical unit at St Stephens Hospital with cough, fever, and exertional dyspnoea were assessed by chest X-ray, arterial blood gas sampling, and exercise oximetry. They were all bronchoscoped and underwent bronchoalveolar lavage (BAL) and transbronchial biopsy (TBB).	The effect of exercise on oxygen saturation was assessed by continuous pulse oximetry by means of an ’Ohmeda Biox 3700’ (Ohmeda, Boulder, Colorado, USA) pulse oximeter with a finger probe while the patient exercised for 10 min on an exercycle (set at a constant resistance of 2 kP and speed of 20 km/h). The controls were age-matched volunteers. Groups were compared by use of the Mann Whitney U test	Can Pneumocystis carinii pneumonia (PCP) be detected while still in an early phase by the degree of exercise-induced oxygen desaturation?	10 minute cycling test (10MCT)	Exertional desaturation was demonstrated in most of the patients with PCP (including many who had normal saturation at rest) using a 10MCT, whereas patients who presented with other acute lung conditions including bacterial pneumonia, tuberculosis and pulmonary candidiasis did not show exertional desaturation.	In 19 of the 24 patients with biopsy proven PCP and normal resting arterial oxygen pressures (group II), oxygen saturation fell with exercise to 90% or below (range 72-90%, average 86%). Desaturation did not occur in the other 4, who were unable to complete the 10MCT because of coughing or exhaustion. The specificity of a positive desaturation test for PCP was 89-5%, with sensitivity of 79-2%.
Sauleda 1994	Spain	n=45	Sixty consecutive subjects with pneumonia, suspected of being HIV antibody positive, who were admitted to the emergency department at Hospital del Mar (Barcelona) were included in the study. Subjects in whom HIV antibodies were not later identified, non-collaborating patients, those with a history of previous respiratory or cardiovascular diseases, and those with any characteristics that could po…	After the patients suspected of being HIV antibody positive and of having pneumonia were admitted, a routine procedure was implemented that included a medical questionnaire, physical examination, and chest radiograph. Patients in whom pneumonia was confirmed then performed the exercise test. Fibreoptic bronchoscopy was carried out within the following 36 hours. The exercise test involved making p…	This study evaluates the usefulness of a simplified form of the exercise test for the initial diagnosis of PCP in patients with antibodies against HIV	Pedalling motions in the air	This simple test seems potentially useful for the initial investigation of HIV antibody positive patients with pneumonia.	During the exercise the mean(SE) Sao2 fell in patients with PCP from 88(4)% to 84(3)%, p < 0O01, whilst it improved slightly in subjects with nonPCP from 91(1)% to 93(3)%, p<0-05. Sensitivity was 77% and specificity 91%.
VALIDATION STUDIES OF EXERTIONAL DESATURATION TESTS IN CONDITIONS OTHER THAN COVID-19- CHRONIC LUNG DISEASE
Briand 2018	France	n=107	Inclusion criteria: Patients with ILD admitted for assessment at the Rare Lung Disease Competence Center in Lille, France, between May and December 2015, regardless of the etiology or severity of ILD. Exclusion criteria: an inability to perform either the 6MWT or the 1STST, unstable respiratory status, or recent respiratory infection. Hypoxemic patients on long-term oxygen therapy were also exclu…	Prospective cohort study: Patients underwent plethysmography and then performed the 6MWT followed by the 1STST, or vice versa, on the same day. A resting period of at least 30 min was allowed between the exercise tests to ensure complete recovery. Each patient performed both tests with the same tester. Pulmonary function tests, pulse oxygen saturation (SpO2), and dyspnea and fatigue (modified Bor…	Can the 1MSTS test be used as an alternative to the 6MWT in measuring exercise-induced desaturation in ILD patients?	1MSTS and 6MWT	The 1MSTS test can measure exercise-induced desaturation in ILD patients and could be used as an alternative test to the 6MWT in office practice.	There was a strong correlation between the SpO2 nadir value in the 6MWT and the 1STST (r = 0.9, p < 0.0001. The SpO2 nadir recorded in the 1STST was 2% higher than that in the 6MWT. The 6MWT and 1STST showed good agreement in their ability to detect oxygen desaturation ⩾4%, with a κ coefficient of 0.68 (95% CI 0.54–0.82). The number of patients showing desaturation levels ⩾4% during only one of t…
Crook 2017	Switzerland	n=21 and n=15	Patients with COPD who completed a pulmonary rehabilitation programme.	Prospective cohort study. Data was used from two longitudinal studies of COPD patients (n=52 and n=203) who completed inpatient pulmonary rehabilitation programmes. Data was collected on the 1-min STS test (1MSTST), 6-min walk test (6MWT), health-related quality of life, dyspnoea and exercise cardiorespiratory data at admission and discharge. The learning effect, test–retest reliability, construc…	Can we comprehensively validate the 1MSTST test in COPD patients by assessing the learning effect, test–retest reliability, construct cross-sectional and longitudinal validity, responsiveness to change and MID, and examine the physiological response to the 1MSTST and compare it with those of the 6MWT and 5STST?	1MSTS, 6MWT and 5STST (5 sit-to-stand test)	The 1MSTST is a reliable, valid and responsive test for measuring functional exercise capacity in COPD patients and elicited a physiological response comparable to that of the 6MWT.	In both studies (n=52 and n=203) the 1MSTST was strongly correlated with the 6MWT at admission (r=0.59 and 0.64, respectively) and discharge (r=0.67 and 0.68, respectively). 21 patients performed an additional 1MSTST test and 5STST with cardiorespiratory gas analysis, and 15 of those performed the 6MWT in addition. Results from the SpO2 measurements for the 1MSTST (n=21), 5STS (n=21) and 6MWT (n=…	This study was probably underpowered to demonstrate a statistically significant difference between the 6MWT (undertaken on only 15 patients) and the 1MSTST, but it is likely that a larger study would have shown the latter (a less physically demanding test) to be less sensitive to desaturation. However, the 1MSTST patients did show desaturations up to one minute after stopping the test, so patient…
Labrecque 2020	Québec, Canada	n=15	Patients with ILD from the Institut universitaire de cardiologie et de pneumologie de Québec, Université Laval (Québec, Canada) from May 2018 to December 2019. Exclusion criteria consisted of significant concomitant respiratory disease (ex.: COPD), sarcoidosis, hospitalization for acute exacerbation of ILD within the last 3 months, and participation in a cardiopulmonary rehabilitation program in …	Prospective Cohort Study. The protocol consisted of three visits: At the first visit, patients had a 1MSTST familiarization followed by the first 1MSTST and the 6MWT, in a random order and separated by 30 minutes of rest. At the second visit, participants only performed a second 1MSTST. At the third visit, a symptom-limited progressive cardiopulmonary cycling exercise test was performed under the…	The study aimed to assess the following in ILD patients: i) the test-retest reliability and the minimal detectable change (MDC) of the 1MSTST, ii) the 1MSTST construct validity from its correlations with the 6MWT and CPET performances, and iii) the cardiopulmonary response of the 1MSTST in comparison to that of the 6MWT and CPET, during both their active and recovery phases.	1MSTST, 6MWT and CPET (cardiopulmonary exercise test)	The 1MSTST showed excellent test-retest reliability in patients with ILD in whom it elicited a substantial, but submaximal cardiorespiratory response. The data also support the construct validity of the 1MSTST to assess functional exercise capacity in patients with ILD and to detect exercise-induced O2 desaturation.	There was no significant difference between the Nadir SpO2 reached during the 1MSTST, the 6MWT and the CPET of 88 ± 4, 85 ± 5, and 87 ± 5, respectively. There was a >= 4% SpO2 fall in all study participants during the 1MSTST and the 6MWT whilst 10/13 (77%) participants met this criterion during the CPET. Nadir SpO2 was achieved 31 ± 26 seconds after the end of the 1MSTST, whilst it was observed b…	Similar findings reported by Crook et al in terms of nadir SpO2 levels achieved after the end of the test for the 1MSTS.
Kohlbrenner 2020	Switzerland	n= 38	Lung transplant candidates who were evaluated and had complete 1MSTST, 6MWT and knee extensor strength data recorded. Subjects included patients with COPD, pulmonary fibrosis and cystic fibrosis.	Retrospective analysis of data from consecutive subjects referred for lung transplantation evaluation to the University Hospital Zurich between 2015 and 2018. All subjects underwent a standardized assessment procedure, including measurement of functional exercise capacity (eg, 6MWT, 1MSTST, and knee extensor strength) following standard clinical practice. Before and after the test, heart rate, an…	Investigate the construct validity of the 1MSTST as a marker of exercise capacity and knee extensor strength in lung transplantation candidates.	1MSTST and 6MWT	The study reported a strong positive correlation between the 1MSTST and the 6MWT, and conluded that the 1MSTST may be a useful and easily applicable functional capacity test in patients with end-stage lung disease.	We found strong correlations between the normalized 1MSTST and 6MWT (r 0.79, P < .001) and moderate correlations between 1MSTST and knee extensor strength (r 0.53, P .001) and between 6MWT and knee extensor strength (r 0.44, P .008). The 1MSTST elicited greater dyspnea (P .008) and lower oxygen desaturation compared to the 6MWT (P < .001). Oxygen desaturation (ie, change in SpO2 4%) was found in …
Morita et al 2018	Brazil	n= 23	Subjects with a diagnosis of COPD according to the Global Initiative for Chronic Obstructive Lung Disease (GOLD) criteria, clinical stability (absence of exacerbations within the previous 3 months), and no participation in regular rehabilitation or physical exercise programs in the previous year. Participants were excluded if they had any severe comorbidity that could impair performance in the te…	Cross-sectional and observational study conducted from January 2014 to May 2015 at the Laboratory of Research in Respiratory Physiotherapy of the State University of Londrina in Brazil. All subjects with COPD underwent the following assessments: lung function, maximum and functional exercise capacity, peripheral muscle strength, PADL, and health-related quality-of-life and functional status quest…	This study sought to correlate each protocol of the STS (ie, the 5STST, the 30sesSTST, and the 1MSTST) with clinical outcomes in subjects with COPD. We also aimed to compare the 3 protocols of the STS, to verify their association and agreement, and to verify whether the 3 protocols are able to predict functional exercise capacity and physical activity in daily life (PADL).	The 5STST, the 30secSTS and the 1MSTST, incremental shuttle walking test, 6MWT, 4MGST and 1-repetition maximum of quadriceps muscle.	The 1MSTS generated higher hemodynamic demands and correlated better with clinical outcomes in subjects with COPD. Despite the difference in speed performance and physiological demands between the 5STST and 1MSTST, there was a good level of agreement among the 3 protocols. In addition, all 3 tests were able to identify subjects with low exercise capacity or preserved exercise capacity	The 1MSTST showed significant correlations with the 6MWT (r = 0.40), 4MGS (r = 0.64), and PADL (0.40 ≤ r ≤ 0.52), and the 5STST and 30secSTST were associated with the 4MGS (r = 0.54 and r = 0.52, respectively). The 3 protocols presented good agreement (intraclass correlation coefficient ≥ 0.73 for all) and correlated well with each other (r ≥ 0.68 for all). More marked changes in peripheral oxyge…	The study claims a significant correlation between the 6WT and the 1MSTST with a correlation coefficient of 0.40 which is not that strong. Further evidence to justify a strong correlation is lacking.
Gephine et al 2020	Québec, Canada	n=14 and n=12	People with severe COPD (n=14) and healthy volunteers (n=12). People with COPD were eligible if they were at least 40 yr of age, had a body mass index (BMI) < 30 kg·m−2, were former smokers with a cumulative tobacco exposure >10 pack-years, and had a low physical activity lifestyle defined by a Voorrips score <9 (17). Exclusion criteria included cardiovascular, neurological, neuromuscular, or ort…	The research protocol involved two visits and was conducted at the Institut Universitaire de Cardiologie et de Pneumologie de Québec, Québec, Canada. The two study visits were separated by a mini- mum of 48-h of rest. Patients had a CPET done at their first visit, and a 1MSTST and a quadriceps strength measurement done at the second visit. At rest, during CPET and the 1MSTST test, various measu…	(i) Is the cardiorespiratory stress similar between the two exercises in COPD but not in controls where CPET is expected to be more demanding, (ii) is the VO2 kinetics of 1STS during recovery slower in COPD com- pared with that of healthy subjects, and (iii) do people with COPD experience more quadriceps fatigue after 1MSTST compared with healthy subjects?	1MSTST and the CPET	The 1MSTST induced a similar cardiorespiratory stress to that of CPET and was associated with contractile quadriceps fatigue in people with severe COPD. The VO2 overshoot and slower recovery time of cardiorespiratory variables seen in COPD demonstrate the clinical relevance of monitoring the recovery phase of exercise.	They found the decrease in SpO2 from pre-exercise to peak exercise similar in the COPD group. Δ-SpO2 in COPD patient: −5 ± 4 (1MSTS)and −6 ± 6 (CPET). Δ-SpO2 in controls: −1 ± 2 (1MSTS)and −1 ± 1 (CPET). (COPD vs control P<0.05) In COPD, peak VO2, V E, and HR achieved during 1STS reached 113%, 103%, and 93% of the corresponding values during CPET, respectively. Decrease in SpO2 from preexercise t…	The variability in SpO2 in controls and COPD patients seems very big in this study
Rusanov et al 2007	Israel	n=51	Patient with IPF attending the Pulmonary Institute of Rabin Medical Center, a tertiary hospital in central Israel, during the 6-month period from April to September 2006. Diagnoses were made according to the criteria of the American Thoracic Society.1 Patients with acute or chronic cardiac disease, exacerbation of COPD, or other pulmonary or infective disease within 2 months preceding the trial w…	A prospective open study design was used. The 15-steps exercise test was administered to all patients as part of their routine follow-up evaluation. The pulmonary function tests were performed first, followed, on the same day, by the upright maximal cardiopulmonary exercise test (CPET), the 6MWD test, and the 15-steps climbing exercise test. The interval between tests was at least 2 h. The order …	Can the 15-steps climbing test be used as a simple and objective test for the evaluation of function of capacity in patients with IPF?	15-step climbing test, CPET and the 6MWT	The study concluded that the 15-steps oximetry test is a simple and accurate bedside tool for the evaluation of functional capacity in patients with IPF.	There was a statistically significant correlation between all parameters of the 15-steps climbing test and both VO2(max) on the CPET (lowest saturation, p ¼ 0.002, r ¼ 0.43; saturation difference, p ¼ 0.02, r ¼ 0.33; recovery time, p ¼ 0.02, r ¼ 0.32; and desaturation area, p ¼ 0.005, r ¼ 0.39), and carbon dioxide diffusion in the lungs (DLCO) on the PFTs (lowest saturation, p ¼ 0.0001, r ¼ 0.52;…
Gloeckl 2020	Germany	n=26	Inclusion criteria were as follows: confirmed diagnosis of COPD stage III or IV according to the Global Initiative for Chronic Obstructive Lung Disease definition8 and ability to read and understand the German language and study procedures. Exclusion criteria were defined as follows: severe acute COPD exacerbation, severe respiratory failure (resting partial pressure of oxygen in standard ambient…	Consecutive patients admitted to a 3-week inpatient pulmonary rehabilitation program were asked to participate in this randomized crossover study. All measurements were performed on two consecutive days. On the first day, each patient was randomly assigned to perform either the 2MWT or the 6MWT. On the second day each patient performed the test that was not performed on the first day	Compare the accuracy of the 2MWT to the 6MWT in detecting exercise-induced oxygen desaturation in patients with severe COPD.	2MWT and 6MWT	The 2MWT showed comparable validity in detecting exercise-induced oxygen desaturation in patients with severe COPD compared to the 6MWT.	The difference in minimum oxygen saturation during the 2MWT (83%, 95% CI: 81–86%) and 6MWT (mean 82%, 95% CI: 80–84%) was not statistically different and the data strongly correlated between the groups (r = 0.81, p < 0.0001). Other measurements from the 6MWT, including heart rate, breathing rate, and levels of perceived exertion were also comparable in 2MWT.
Vieira 2020	Brazil	n=20	Twenty pulmonary hypertension patients (groups 1 and 4) were enrolled between October 2016 to January 2018. Inclusion criteria were age between 18–70 years old, pH diagnosis confirmed by right heart catheterization (mPAP ≥ 2 mmHg, pulmonary capillary wedge pressure ≤15 mmHg at rest) and clinical stability, without changes in therapy over the last three months. Patients were excluded if they were …	Single-center prospective cross-sectional study. Patients randomly performed a CPET on a cycle ergometer or a Step test on different days within a week. Metabolic, cardiovascular, ventilatory and gas exchange variables were recorded.	Can the IST be used as an alternative to CPET in the evaluation of patients with pulmonary hypertension?	CPET and IST (incremental step test)	There was a good agreement between the submaximal variables classically used in the assessment of severity and the prognosis of patients with PH. IST also had a greater ability to detect desaturation, which makes the IST a useful tool in the clinical evaluation of patients with pre-capillary PH.	There was a greater desaturation and higher V̇O2PEAK in IST compared to CPET. Saturation values were as follows: SpO2 REST (%): 96 ± 3 (CPET); 96 ± 3 (IST); 0,914 (p-value); SpO2 PEAK (%): 92 ± 6 (CPET); 89 ± 8 (IST); 0,137 (p-value); ΔSpO2 (%): 4 ± 5 (CPET); 4 ± 5 (IST); 0,240 (p-value)	Pulmonary hypertension patients are a real mix with distinctively different conditions (different PH subtypes). These are very complex patients to assess as in addition to problems with diffusion, they also get increased VQ mismatching with time – hence diffusion gradient (Aa gradient in effect) widens with increased cardiac output. The ability to rapidly respond to exertion will differ between e…
Azzi 2020	France	n=36	Patient with non-small cell lung cancel (NSCLC)	Retrospective study looking at patients with NSCLC who underwent CPET as part of their pre-operative assessment for pulmonary resection and the 3min chair to rise test.	Can the 3min chair to rise test predict VO2peak in patients with NSCLC?	3min chair to rise test & CPET	The 3 min chair to rise test cannot predict VO2max as accurately as CPET.	There was no statical difference in the change in SpO2 (%) between CPET and 3CRT: median (Q1 to Q3) was -2.0 (0.0 to -3.0) for CPET and -2 (-1 to -5) for 3CRT, p value= 0.28.
Gruet 2016	France	n=25	Patient with CF	Prospective cohort study	Can the 1MSTST be used instead of the 6MWT or the CPET?	1MSTST, 6MWT and CPET	The 1MSTST can be used as a predictor of exercise-induced hypoxia instead of the 6MWT or CPET.	Strong correlation in oxygen desaturation between the 1MSTST and the CPET= (p<0.001).

## Sheet: S4-  METHODS TABLE_x0009_
Author/Year	Country	Number of participants	Inclusion Criteria	Study Design	Research Question	Tests Used
STUDIES OF EXERTIONAL DESATURATION TESTS IN COVID-19
Fuglebjerg 2020	Denmark	n=26	Inclusion criteria: Discharge-ready Covid-19 patients (required resolution of fever and an oxyhemoglobin saturation (SpO2) of 94% or above at rest, without supplementary oxygen) Exclusion criteria: Patients with chronic lung diseases and New York Heart Association (NYHA) class II and above were excluded.	Prospective cohort study. Patients were instructed to walk the greatest distance possible in 6 min, at a self-determined pace, pausing to rest if needed. Heart rate (HR), SpO2, respiratory rate (RR), and dyspnoea rated between 1 and 10 on the Borg CR-10 dyspnea scale were recorded before and immediately after the 6MWT. SpO2 and HR were continuously monitored during the 6MWT. Those patients who te…	Can silent hypoxia in adult COVID-19 patients be elicited by a 6-minute walking test?	6MWT
Goodacre 2020	UK	n=817	Suspected COVID-19 patients presenting to the ED who had post-exertion saturations measured as part of routine care.	Retrospective cohort study. Data was collected from consecutive patients presenting with suspected COVID-19 infection to 70 hospital emergency departments from 53 recruiting sites in the United Kingdom (UK) (total of 22485 patients). Of these, 817 patients were included who had post-exertion oxygen saturation recorded as part of routine care. Hospital records were reviewed to identify outcomes up…	Determining the accuracy of post-exertional oxygen saturation for predicting adverse outcome in suspected COVID-19.	Not specified
STUDIES OF EXERTIONAL DESATURATION TESTS IN PATIENTS WITH HIV AND SUSPECTED PNEUMOCYSTIS PNEUMONIA
Sauleda 1994	Soain	n=45	Sixty consecutive subjects with pneumonia, suspected of being HIV antibody positive, who were admitted to the emergency department at Hospital del Mar (Barcelona) were included in the study. Subjects in whom HIV antibodies were not later identified, non-collaborating patients, those with a history of previous respiratory or cardiovascular diseases, and those with any characteristics that could po…	After the patients suspected of being HIV antibody positive and of having pneumonia were admitted, a routine procedure was implemented that included a medical questionnaire, physical examination, and chest radiograph. Patients in whom pneumonia was confirmed then performed the exercise test. Fibreoptic bronchoscopy was carried out within the following 36 hours. The exercise test involved making p…	This study evaluates the usefulness of a simplified form of the exercise test for the initial diagnosis of PCP in patients with antibodies against HIV	Pedalling motions in the air
Smith 1988	UK	n=39	All HIV-positive patients presenting to the medical unit at St Stephens Hospital with cough, fever, and exertional dyspnoea were assessed by chest X-ray, arterial blood gas sampling, and exercise oximetry. They were all bronchoscoped and underwent bronchoalveolar lavage (BAL) and transbronchial biopsy (TBB).	The effect of exercise on oxygen saturation was assessed by continuous pulse oximetry by means of an ’Ohmeda Biox 3700’ (Ohmeda, Boulder, Colorado, USA) pulse oximeter with a finger probe while the patient exercised for 10 min on an exercycle (set at a constant resistance of 2 kP and speed of 20 km/h). The controls were age-matched volunteers. Groups were compared by use of the Mann Whitney U test	Can Pneumocystis carinii pneumonia (PCP) be detected while still in an early phase by the degree of exercise-induced oxygen desaturation?	10 minute cycling test
VALIDATION STUDIES OF EXERTIONAL DESATURATION TESTS IN CONDITIONS OTHER THAN COVID-19- CHRONIC LUNG DISEASE
Briand 2018	France	n=107	Inclusion criteria: Patients with ILD admitted for assessment at the Rare Lung Disease Competence Center in Lille, France, between May and December 2015, regardless of the etiology or severity of ILD. Exclusion criteria: an inability to perform either the 6MWT or the 1STST, unstable respiratory status, or recent respiratory infection. Hypoxemic patients on long-term oxygen therapy were also exclu…	Prospective cohort study: Patients underwent plethysmography and then performed the 6MWT followed by the 1MSTST, or vice versa, on the same day. A resting period of at least 30 min was allowed between the exercise tests to ensure complete recovery. Each patient performed both tests with the same tester. Pulmonary function tests, pulse oxygen saturation (SpO2), and dyspnea and fatigue (modified Bo…	Can the 1MSTST test be used as an alternative to the 6MWT in measuring exercise-induced desaturation in ILD patients?	1MSTST and 6MWT
Crook 2017	Switzerland	n=21 and n=15	Patients with COPD who completed a pulmonary rehabilitation programme.	Prospective cohort study. Data was used from two longitudinal studies of COPD patients (n=52 and n=203) who completed inpatient pulmonary rehabilitation programmes. Data was collected on the 1MSTST, 6MWT, health-related quality of life, dyspnoea and exercise cardiorespiratory data at admission and discharge. The learning effect, test–retest reliability, construct validity, responsiveness and mini…	Can we comprehensively validate the 1MSTST in COPD patients by assessing the learning effect, test–retest reliability, construct cross-sectional and longitudinal validity, responsiveness to change and MID, and examine the physiological response to the 1MSTST and compare it with those of the 6MWT and 5STS test?	1MSTST, 6MWT and 5STST (5 sit-to-stand test)
Labrecque 2020	Québec, Canada	n=15	Patients with ILD from the Institut universitaire de cardiologie et de pneumologie de Québec, Université Laval (Québec, Canada) from May 2018 to December 2019. Exclusion criteria consisted of significant concomitant respiratory disease (ex.: COPD), sarcoidosis, hospitalization for acute exacerbation of ILD within the last 3 months, and participation in a cardiopulmonary rehabilitation program in …	Prospective Cohort Study. The protocol consisted of three visits: At the first visit, patients had a 1MSTST familiarization followed by the first 1MSTST test and the 6MWT, in a random order and separated by 30 minutes of rest. At the second visit, participants only performed a second 1MSTST. At the third visit, a symptom-limited progressive cardiopulmonary cycling exercise test was performed unde…	The study aimed to assess the following in ILD patients: i) the test-retest reliability and the minimal detectable change (MDC) of the 1MSTST, ii) the 1MSTST construct validity from its correlations with the 6MWT and CPET performances, and iii) the cardiopulmonary response of the 1MSTST in comparison to that of the 6MWT and CPET, during both their active and recovery phases.	1MSTST test, 6MWT and CPET
Kohlbrenner 2020	Switzerland	n= 38	Lung transplant candidates who were evaluated and had complete 1MSTST, 6MWT and knee extensor strength data recorded. Subjects included patients with COPD, pulmonary fibrosis and cystic fibrosis.	Retrospective analysis of data from consecutive subjects referred for lung transplantation evaluation to the University Hospital Zurich between 2015 and 2018. All subjects underwent a standardized assessment procedure, including measurement of functional exercise capacity (eg, 6MWT, 1MSTST, and knee extensor strength) following standard clinical practice. Before and after the test, heart rate, an…	Investigate the construct validity of the 1MSTST as a marker of exercise capacity and knee extensor strength in lung transplantation candidates.	1MSTST and 6MWT
Morita 2018	Brazil	n= 23	Subjects with a diagnosis of COPD according to the Global Initiative for Chronic Obstructive Lung Disease (GOLD) criteria,26 clinical stability (absence of exacerbations within the previous 3 months), and no participation in regular rehabilitation or physical exercise programs in the previous year. Participants were excluded if they had any severe comorbidity that could impair performance in the …	Cross-sectional and observational study conducted from January 2014 to May 2015 at the Laboratory of Research in Respiratory Physiotherapy of the State University of Londrina in Brazil. All subjects with COPD underwent the following assessments: lung function, maximum and functional exercise capacity, peripheral muscle strength, PADL, and health-related quality-of-life and functional status quest…	This study sought to correlate each protocol of the STS (ie, the 5-repetition [5-rep STS], the 30-s STS, and the 1-min STS) with clinical outcomes in subjects with COPD. We also aimed to compare the 3 protocols of the STS, to verify their association and agreement, and to verify whether the 3 protocols are able to predict functional exercise capacity and physical activity in daily life (PADL).	The 5-repetition STS, the 30-second STS and the 1MSTST, incremental shuttle walking test, 6MWT, 4-m gait speed test (4MGS) and 1-repetition maximum of quadriceps muscle.
Gephine 2020	Québec, Canada	n=14 and n=12	People with severe COPD (n=14) and healthy volunteers (n=12). People with COPD were eligible if they were at least 40 yr of age, had a body mass index (BMI) < 30 kg·m−2, were former smokers with a cumulative tobacco exposure >10 pack-years, and had a low physical activity lifestyle defined by a Voorrips score <9 (17). Exclusion criteria included cardiovascular, neurological, neuromuscular, or ort…	The research protocol involved two visits and was conducted at the Institut Universitaire de Cardiologie et de Pneumologie de Québec, Québec, Canada. The two study visits were separated by a mini- mum of 48-h of rest. Patients had a CPET done at their first visit, and a 1MSTST and a quadriceps strength measurement done at the second visit. At rest, during CPET and the 1MSTS test, various measur…	(i) Is the cardiorespiratory stress similar between the two exercises in COPD but not in controls where CPET is expected to be more demanding, (ii) is the VO2 kinetics of 1MSTST during recovery slower in COPD com- pared with that of healthy subjects, and (iii) do people with COPD experience more quadriceps fatigue after 1MSTST compared with healthy subjects?	1MSTST and the CPET
Rusanov 2007	Israel	n=51	Patient with IPF attending the Pulmonary Institute of Rabin Medical Center, a tertiary hospital in central Israel, during the 6-month period from April to September 2006. Diagnoses were made according to the criteria of the American Thoracic Society.1 Patients with acute or chronic cardiac disease, exacerbation of COPD, or other pulmonary or infective disease within 2 months preceding the trial w…	A prospective open study design was used. The 15-steps exercise test was administered to all patients as part of their routine follow-up evaluation. The pulmonary function tests were performed first, followed, on the same day, by the upright maximal cardiopulmonary exercise test (CPET), the 6MWD test, and the 15-steps climbing exercise test. The interval between tests was at least 2 h. The order …	Can the 15-steps climbing test be used as a simple and objective test for the evaluation of function of capacity in patients with IPF?	15-step climbing test, CPET and the 6MWT
Gloeckl 2020	Germany	n=26	Inclusion criteria were as follows: confirmed diagnosis of COPD stage III or IV according to the Global Initiative for Chronic Obstructive Lung Disease definition8 and ability to read and understand the German language and study procedures. Exclusion criteria were defined as follows: severe acute COPD exacerbation, severe respiratory failure (resting partial pressure of oxygen in standard ambient…	Consecutive patients admitted to a 3-week inpatient pulmonary rehabilitation program were asked to participate in this randomized crossover study. All measurements were performed on two consecutive days. On the first day, each patient was randomly assigned to perform either the 2MWT or the 6MWT. On the second day each patient performed the test that was not performed on the first day	Compare the accuracy of the 2MWT to the 6MWT in detecting exercise-induced oxygen desaturation in patients with severe COPD.	2MWT and 6MWT
Vieira 2020	Brazil	n=20	Twenty pulmonary hypertension patients (groups 1 and 4) were enrolled between October 2016 to January 2018. Inclusion criteria were age between 18–70 years old, pH diagnosis confirmed by right heart catheterization (mPAP ≥ 2 mmHg, pulmonary capillary wedge pressure ≤15 mmHg at rest) and clinical stability, without changes in therapy over the last three months. Patients were excluded if they were …	Single-center prospective cross-sectional study. Patients randomly performed a CPET on a cycle ergometer or a Step test on different days within a week. Metabolic, cardiovascular, ventilatory and gas exchange variables were recorded.	Can the IST be used as an alternative to CPET in the evaluation of patients with pulmonary hypertension?	CPET and IST (incremental step test)
Azzi 2020	France	n=36	Patient with non-small cell lung cancel (NSCLC)	Retrospective study looking at patients with NSCLC who underwent CPET as part of their pre-operative assessment for pulmonary resection and the 3min chair to rise test.	Can the 3min chair to rise test predict VO2peak in patients with NSCLC?	3min chair to rise test & CPET
Gruet 2016	France	n=25	Patient with CF	Prospective cohort study	Can the 1MSTST be used instead of the 6MWT or the CPET?	1MSTST, 6MWT and CPET

## Sheet: S5- RESULTS TABLE 
Author/Year	Main findings	Results	Comments
STUDIES OF EXERTIONAL DESATURATION TESTS IN COVID-19
Fuglebjerget al 2020	The 6MWT is a potential tool in the diagnosis of asymptomatic exercise-induced hypoxia in hospitalised COVID-19 patients prior to discharge	13 (50%) of the COVID-19 patients developed exercise-induced hypoxia (SpO2 < 90%) during the 6MWT, of which 4 had pulmonary embolism. COVID-19 patients experienced less hypoxia related dyspnea during the 6MWT compared with a historical cohort of patients with IPF.
Goodacre et al 2020	Post-exertion oxygen saturation provides modest prognostic information in the assessment of patients attending the emergency department with suspected COVID-19 (p=0.37).	Out of the 30 had an adverse outcome (defined as requiring organ support) and 9 died. The positive and negative likelihood ratios of a 3% or more desaturation were respectively 1.78 (1.25 to 2.53) and 0.67 (0.46 to 0.98) (statistically significant), however, exertional desaturation was not a significant predictor of adverse outcome when baseline clinical assessment was taken into account (p=0.37).	Approach to selecting the patients or the approach to measuring post-exetion saturations was not standardised. It is possible that if adverse outcome had been more broadly defined (e.g. the need to be admitted to hospital, receive supplemental oxygen or in terms of subsequent healthcare usage, the test may have proved a useful predictor.
STUDIES OF EXERTIONAL DESATURATION TESTS IN PATIENTS WITH HIV AND SUSPECTED PNEUMOCYSTIS PNEUMONIA
Sauleda 1994	This simple test seems potentially useful for the initial investigation of HIV antibody positive patients with pneumonia.	During the exercise the mean(SE) Sao2 fell in patients with PCP from 88(4)% to 84(3)%, p < 0O01, whilst it improved slightly in subjects with nonPCP from 91(1)% to 93(3)%, p<0-05. Sensitivity was 77% and specificity 91%.
Smith 1988	Exertional desaturation was demonstrated in most of the patients with PCP (including many who had normal saturation at rest) using a 10-minute cycling test, whereas patients who presented with other acute lung conditions including bacterial pneumonia, tuberculosis and pulmonary candidiasis did not show exertional desaturation.	In 19 of the 24 patients with biopsy proven PCP and normal resting arterial oxygen pressures (group II), oxygen saturation fell with exercise to 90% or below (range 72-90%, average 86%). Desaturation did not occur in the other 4, who were unable to complete the 10-minute exercise because of coughing or exhaustion. The specificity of a positive desaturation test for PCP was 89-5%, with sensitivity…
VALIDATION STUDIES OF EXERTIONAL DESATURATION TESTS IN CONDITIONS OTHER THAN COVID-19- CHRONIC LUNG DISEASE
Briand 2018	The 1MSTST test can measure exercise-induced desaturation in ILD patients and could be used as an alternative test to the 6MWT in office practice.	There was a strong correlation between the SpO2 nadir value in the 6MWT and the 1MSTST (r = 0.9, p < 0.0001. The SpO2 nadir recorded in the 1MSTST was 2% higher than that in the 6MWT. The 6MWT and 1MSTST showed good agreement in their ability to detect oxygen desaturation ⩾4%, with a κ coefficient of 0.68 (95% CI 0.54–0.82). The number of patients showing desaturation levels ⩾4% during only one o…
Crook et al 2017	The 1MSTST is a reliable, valid and responsive test for measuring functional exercise capacity in COPD patients and elicited a physiological response comparable to that of the 6MWT.	In both studies (n=52 and n=203) the 1MSTS test was strongly correlated with the 6MWT at admission (r=0.59 and 0.64, respectively) and discharge (r=0.67 and 0.68, respectively). 21 patients performed an additional 1MSTST and 5STST with cardiorespiratory gas analysis, and 15 of those performed the 6MWT in addition. Results from the SpO2 measurements for the 1MSTST (n=21), 5STS (n=21) and 6MWT (n=1…	This study was probably underpowered to demonstrate a statistically significant difference between the 6MWT (undertaken on only 15 patients) and the 1MSTST, but it is likely that a larger study would have shown the latter (a less physically demanding test) to be less sensitive to desaturation. However, the 1MSTST patients did show desaturations up to one minute after stopping the test, so patient…
Labrecque 2020	The 1MSTST showed excellent test-retest reliability in patients with ILD in whom it elicited a substantial, but submaximal cardiorespiratory response. The data also support the construct validity of the 1STS to assess functional exercise capacity in patients with ILD and to detect exercise-induced O2 desaturation.	There was no significant difference between the Nadir SpO2 reached during the 1MSTST, the 6MWT and the CPET of 88 ± 4, 85 ± 5, and 87 ± 5, respectively. There was a >= 4% SpO2 fall in all study participants during the 1MSTST and the 6MWT whilst 10/13 (77%) participants met this criterion during the CPET. Nadir SpO2 was achieved 31 ± 26 seconds after the end of the 1MSTST, whilst it was observed b…	Similar findings reported by Crook et al in terms of nadir SpO2 levels achieved after the end of the test for the 1MSTST.
Kohlbrenner 2020	The study reported a strong positive correlation between the 1MSTST and the 6MWT, and conluded that the 1MSTST may be a useful and easily applicable functional capacity test in patients with end-stage lung disease.	We found strong correlations between the normalized 1MSTST and 6MWT (r 0.79, P < .001) and moderate correlations between 1MSTST and knee extensor strength (r 0.53, P .001) and between 6MWT and knee extensor strength (r 0.44, P .008). The 1MSTST elicited greater dyspnea (P .008) and lower oxygen desaturation compared to the 6MWT (P < .001). Oxygen desaturation (ie, change in SpO2 4%) was found in …
Morita 2018	The 1MSTST generated higher hemodynamic demands and correlated better with clinical outcomes in subjects with COPD. Despite the difference in speed performance and physiological demands between the 5STST and 1MSTS, there was a good level of agreement among the 3 protocols. In addition, all 3 tests were able to identify subjects with low exercise capacity or preserved exercise capacity	The 1MSTS showed significant correlations with the 6MWT (r = 0.40), 4MGS (r = 0.64), and PADL (0.40 ≤ r ≤ 0.52), and the 5STST and 30secSTS were associated with the 4MGS (r = 0.54 and r = 0.52, respectively). The 3 protocols presented good agreement (intraclass correlation coefficient ≥ 0.73 for all) and correlated well with each other (r ≥ 0.68 for all). More marked changes in peripheral oxygen …	The study claims a significant correlation between the 6MWT and the 1MSTST with a correlation coefficient of 0.40 which is not that strong. Further evidence to justify a strong correlation is lacking.
Gephine et al 2020	The 1MSTST induced a similar cardiorespiratory stress to that of CPET and was associated with contractile quadriceps fatigue in people with severe COPD. The VO2 overshoot and slower recovery time of cardiorespiratory variables seen in COPD demonstrate the clinical relevance of monitoring the recovery phase of exercise.	They found the decrease in SpO2 from pre-exercise to peak exercise similar in the COPD group. Δ-SpO2 in COPD patient: −5 ± 4 (1MSTST)and −6 ± 6 (CPET). In COPD, peak VO2, V E, and HR achieved during 1MSTST reached 113%, 103%, and 93% of the corresponding values during CPET, respectively. Decrease in SpO2 from preexercise to peak exercise and the magnitude of dynamic hyperinflation were similar be…
Rusanov 2007	The study concluded that the 15-steps oximetry test is a simple and accurate bedside tool for the evaluation of functional capacity in patients with IPF.	There was a statistically significant correlation between all parameters of the 15-steps climbing test and both VO2(max) on the CPET (lowest saturation, p ¼ 0.002, r ¼ 0.43; saturation difference, p ¼ 0.02, r ¼ 0.33; recovery time, p ¼ 0.02, r ¼ 0.32; and desaturation area, p ¼ 0.005, r ¼ 0.39), and carbon dioxide diffusion in the lungs (DLCO) on the PFTs (lowest saturation, p ¼ 0.0001, r ¼ 0.52;…
Gloeckl 2020	The 2MWT showed comparable validity in detecting exercise-induced oxygen desaturation in patients with severe COPD compared to the 6MWT.	The difference in minimum oxygen saturation during the 2MWT (83%, 95% CI: 81–86%) and 6MWT (mean 82%, 95% CI: 80–84%) was not statistically different and the data strongly correlated between the groups (r = 0.81, p < 0.0001). Other measurements from the 6MWT, including heart rate, breathing rate, and levels of perceived exertion were also comparable in 2MWT.
Vieira 2020	There was a good agreement between the submaximal variables classically used in the assessment of severity and the prognosis of patients with PH. IST also had a greater ability to detect desaturation, which makes the IST a useful tool in the clinical evaluation of patients with pre-capillary PH.	There was a greater desaturation and higher V̇O2PEAK in IST compared to CPET. Saturation values were as follows: SpO2 REST (%): 96 ± 3 (CPET); 96 ± 3 (IST); 0,914 (p-value); SpO2 PEAK (%): 92 ± 6 (CPET); 89 ± 8 (IST); 0,137 (p-value); ΔSpO2 (%): 4 ± 5 (CPET); 4 ± 5 (IST); 0,240 (p-value)
Azzi 2020	3min chair to rise test & CPET	The 3 min chair to rise test cannot predict VO2max as accurately as CPET.	There was no statical difference in the change in SpO2 (%) between CPET and 3CRT: median (Q1 to Q3) was -2.0 (0.0 to -3.0) for CPET and -2 (-1 to -5) for 3CRT, p value= 0.28.
Gruet 2016	1MSTST, 6MWT and CPET	The 1MSTST can be used as a predictor of exercise-induced hypoxia instead of the 6MWT or CPET.	Strong correlation in oxygen desaturation between the 1MSTST and the CPET= (p<0.001).

## Sheet: S6- Risk of bias
	RISK OF BIAS				CONCERNS ABOUT APPLICABILITY
Author (Year) & study description	PATIENT SELECTION	INDEX TEST	REFERENCE STANDARD	FLOW AND TIMING	PATIENT SELECTION	INDEX TEST	REFERENCE STANDARD
STUDIES OF EXERTIONAL DESATURATION TESTS IN COVID-19
Fuglebjerg et al (2020): Propective cohort study of 26 discharge-ready Covid-19 patients who had a 6MWT done prior to discharge. Index test was the 6MWT looking for hypoxia (defined as O2 saturations<90%). Any patient who had O2 saturations<90% then went on to have a CT angiorgraphy (reference test) to look for an underlying condition such as a pulmonary embolism.	LOW: 1) Consecutive patients were enrolled: YES 2) A case-control study was avoided: YES 3) Exclusion criteria were appropriate: YES. Patients with chronic lung diseases and New York Heart Association (NYHA) class II and above were excluded. This seems appropriate as these conditions are potential other causes of exertional hypoxia.	LOW 1) Were the index test results interpreted without prior knowledge of the results of the reference standard? YES. Patients had a CT angiography AFTER the 1MSTS test, so that the CT results were not known at the time of the 1MSTS test. 2) If a threshold was used, was it prespecified? YES. A threshold of 90% was chosen as a cut off for the oxygen saturations to stop the 6MWT test.	HIGH: 1) Is the reference standard likely to correctly classify the target condition? UNCLEAR. CT angiography is best desighed at picking up blood clots. However, there are many reasons for hypoxia in the context of COVID-19, not all of which will be picked up by CT angiography. 2) Were the reference standard results interpreted without knowldge of the results of the index test? NO. Only patients…	UNCLEAR: 1) Was there an appropriate interval between index test and reference standard? UNCLEAR The study does not specify the timeline betweem the 6MWT and the CT angiography. It also doesn't mention any treatments given to the patient. 2) Did all patient receive the same reference standard? NO 3) Were all patients included in the analysis? NO, only patients who were included in the study were …	LOW Are there concerns that the included patients do not match the review question? NO	UNCLEAR Are there concerns that the index test, its conduct, or its interpretation differ from the review question? UNCLEAR	HIGH: Are there concerns that the target condition as defined by the reference standard does not match the review question? YES. This review only looks at findings on a CT angiogram as possible reasons for exertional hypoxia in Covid-19.
Goodacre et al (2020): Retrospective cohort study looking at 22485 patients consecutive patients presenting with suspected COVID-19 infection across 70 hospitals in the UK over a period of 2 months. Ou of these, it included 874 patients who had post- exertion oxygen saturation recorded as part of routine care, and excluded 57 in whom measurement appeared unfeasible, leaving 817 for analysis. It m…	HIGH 1) Consecutive patients were enrolled: NO. The study enrolled patients who had had exertional saturations measured as part of routine care. This was solely dependant on whether the clearking clinician measured this or not. Only about 3% (874/22485) of all patients had exertional saturations measured. 2) A case-control study was avoided: YES 3) Exclusion criteria were appropriate: NO. Anyone …	HIGH 1) Were the index test results interpreted without prior knowledge of the results of the reference standard? YES. The admitted clinician did not know the outcome of the patient when they measured exertional saturations. 2) If a threshold was used, was it prespecified? NO. The study estimated the accuracy of the index text across a range of thresholds for positivity, for predicting adverse ou…	HIGH: 1) Is the reference standard likely to correctly classify the target condition? NO. The study only mentions death and the requirement for organ support as the only 2 markers of poor outcome associated with COVID-19 and exertional hypoxia. There are many other poor outcomes associated with COVID-19 such as the need for hospital admission. 2) Were the reference standard results interpreted wi…	UNCLEAR: 1) Was there an appropriate interval between index test and reference standard? UNCLEAR The study looks at 30 day outcomes. This is an arbitrary number of days. As the choice of 'poor outcome' is limited to death and organ support, 30 days seems long enough. 2) Did all patient receive the same reference standard? YES 3) Were all patients included in the analysis? YES	HIGH Are there concerns that the included patients do not match the review question? YES. Only patients who had exertional saturations done as part of routine care were included in the study.	HIGH Are there concerns that the index test, its conduct, or its interpretation differ from the review question? YES. The study doesn't mention what the index tests are as they vary according to what the physician clearking the patient chose to do on the patient.	HIGH: Are there concerns that the target condition as defined by the reference standard does not match the review question? YES. This review only looks at poor outcomes defined as death or need for organ support, which is a very narrow reference standard.
STUDIES OF EXERTIONAL DESATURATION TESTS IN PATIENTS WITH HIV AND SUSPECTED PNEUMOCYSTIS PNEUMONIA
Sauleda (1994) Prospective cohort study looking at evaluating the usefulness of a simplified exercise test in the differential diagnosis of Pneumocystis Carinii pneumonia (PCP). Sixty consecutive subjects with pneumonia, suspected of being HIV antibody positive, who were admitted to the emergency department were included in the study. The exercise test involved making pedalling motions in the air…	LOW1) Consecutive patients were enrolled: YES 2) A case-control study was avoided: YES 3) Exclusion criteria were appropriate: YES. Subjects in whom HIV antibodies were not later identified, non-collaborating patients, those with a history of previous respiratory or cardiovascular diseases, and those with any characteristics that could potentially alter SaO2 were excluded.	LOW 1) Were the index test results interpreted without prior knowledge of the results of the reference standard? YES. All patients had the exercise test done in the ED, and then had the bronchoscopy done within the following 36 hours. 2) If a threshold was used, was it prespecified? YES. The test was arbitrarily considered as positive if Sao2 decreased by at least 3% when exercis ing.	UNCLEAR: 1) Is the reference standard likely to correctly classify the target condition? YES. A Bronchoalveolar lavage is an accurate way of diagnosing PCP pneumonia. 2) Were the reference standard results interpreted without knowledge of the results of the index test? UNCLEAR. All patients had had their exercise test by the time they had the reference test (bronchoalveolar lavage), but the study…	UNCLEAR: 1) Was there an appropriate interval between index test and reference standard? UNCLEAR. The study mentions that all patients had the reference test withing 36 hours of the index test. However, it doesn't mention exactly when treatment was commenced (it says 'on admission'). Starting treatment could technically influence the findings on the lavage. But detail is missing to make an accura…	LOW Are there concerns that the included patients do not match the review question? NO	LOW Are there concerns that the index test, its conduct, or its interpretation differ from the review question? NO	LOW: Are there concerns that the target condition as defined by the reference standard does not match the review question? NO
Smith (1988) Prospective cohort study looking at whether Pneumocystis carinii pneumonia (PCP) can be detected while still in an early phase by the degree of exercise-induced oxygen desaturation. The study measured arterial oxygen saturation by continuous pulse oximetry in patients positive for antibody to the human immunodeficiency virus and clinically suspected of having PCP, in patients with ot…	UNCLEAR 1) Consecutive patients were enrolled: UNCLEAR 2) A case-control study was avoided: YES 3) Exclusion criteria were appropriate: UNCLEAR. Exclusion criteria aren't specified.	HIGH 1) Were the index test results interpreted without prior knowledge of the results of the reference standard? UNCLEAR. The study does not comment on what order the tests were done and whether the person interpreting one had knowledge of the results if the other. 2) If a threshold was used, was it prespecified? NO. A threshold was specified but only after the tests were done and analysed.	UNCLEAR: 1) Is the reference standard likely to correctly classify the target condition? YES. 2) Were the reference standard results interpreted without knowledge of the results of the index test? UNCLEAR. The study does not comment on what order the tests were done and whether the person interpreting one had knowledge of the results of the other.	HIGH: 1) Was there an appropriate interval between index test and reference standard? UNCLEAR The study does not specify the timeline betweem the exercise test and the brinchoscopy and bronchoalveolar lavage. 2) Did all patient receive the same reference standard? NO. Only the HIV-positive patients who presented to the ED had the reference test (the controls didn't have it). 3) Were all patients …	LOW Are there concerns that the included patients do not match the review question? NO	LOW Are there concerns that the index test, its conduct, or its interpretation differ from the review question? NO	LOW: Are there concerns that the target condition as defined by the reference standard does not match the review question? NO
VALIDATION STUDIES OF EXERTIONAL DESATURATION TESTS IN CONDITIONS OTHER THAN COVID-19- CHRONIC LUNG DISEASE
Briand et al (2018) Prospective cohort study looking at 107 ILD patients comparing the 1MSTS (index test) test with the 6MWT (reference standard). Patients underwent plethysmography and then performed the 6MWT followed by the 1STST, or vice versa, on the same day. A resting period of at least 30 min was allowed between the exercise tests to ensure complete recovery. Each patient performed both te…	LOW 1) Consecutive patients were enrolled: YES. The study included ALL patients admitted for assessment at the Rare Lung Disease Competence Center in Lille, France, between May and December 2015, regardless of the etiology or severity of ILD. 2) A case-control study was avoided: YES 3) Exclusion criteria were appropriate: YES. Exclusion criteria were an inability to perform either the 6MWT or the…	HIGH 1) Were the index test results interpreted without prior knowledge of the results of the reference standard? NO. Each patient had the 1MSTS and the 6MWT done on the same day and by the same clinician. The order varied. Thus, sometimes the tester would be aware of the results of the reference standard before the index test was done. 2) If a threshold was used, was it prespecified? A threshold…	HIGH: 1) Is the reference standard likely to correctly classify the target condition? YES. The 6MWT has been validated to assess exertional hypoxia. 2) Were the reference standard results interpreted without knowldge of the results of the index test? NO. As patients had the 1MSTS test and the 6MWT with differing order, a proportion had the reference standard results interpreted AFTER the index te…	LOW 1) Was there an appropriate interval between index test and reference standard? YES. There was a 30 minute interval between the two tests. This seems appropriate enough for any hypoxia to recuperate with rest in between the two tests. 2) Did all patient receive the same reference standard? YES, but the order in which the reference standard was performed varied between patients. 3) Were all pa…	LOW Are there concerns that the included patients do not match the review question? NO The review aims to assess the use of exercise tests in lung disease and Covid-19 patients. ILD is an important chronic lung condition and this study is a good indicator for the use of the 1MSTS test in ILD patients.	LOW Are there concerns that the index test, its conduct, or its interpretation differ from the review question? NO	LOW: Are there concerns that the target condition as defined by the reference standard does not match the review question? NO
Crook et al (2017): Data was used from two longitudinal studies of COPD patients (n=52 and n=203) who completed inpatient pulmonary rehabilitation programmes. Data was collected on the 1-min STS test, 6-min walk test (6MWT), health-related quality of life, dyspnoea and exercise cardiorespiratory data at admission and discharge. The learning effect, test–retest reliability, construct validity, res…	HIGH 1) Consecutive patients were enrolled: NO. Whilst the initial 52 patients were consecutively enrolled, those amongst them chosen to have SpO2 measured don't seem to have a particular order. Also, 21 had saturations measured with the 1MSTS test and, of those, 15 with the 6MWT. 2) A case-control study was avoided: YES 3) Exclusion criteria were appropriate: NO. Only 15 of the 21 patients who h…	LOW 1) Were the index test results interpreted without prior knowledge of the results of the reference standard? YES. Patients had the index test (1MSTS test) done before the reference standard (6MWT). 2) If a threshold was used, was it prespecified? UNCLEAR. The study defines exeetional desaturation as a drop in SpO2 of >4% but it does not specify at what stage this threshold was specified.	UNCLEAR: 1) Is the reference standard likely to correctly classify the target condition? YES. The 6MWT has been validated to assess exertional hypoxia. 2) Were the reference standard results interpreted without knowledge of the results of the index test? UNCLEAR. The study doesn't mention whether the tester of the 6MWT (reference standard) knew the results of the 1MSTS test (index test).	UNCLEAR: 1) Was there an appropriate interval between index test and reference standard? UNCLEAR. The study doesn't specify the time course between the 2 tests. 2) Did all patient receive the same reference standard? NO Not every patient who had SpO2 mesured with the 1MSTS test went on to have the 6MWT. 3) Were all patients included in the analysis? YES	HIGH Are there concerns that the included patients do not match the review question? YES. This study is supposed to be representing the use of exertional desaturation in patients with COPD. However, because an undefined subset of the overall patients has SpO2 measured with the 2 tests in question, it is unclear whether they represent a true sample of COPD patients, .	LOW Are there concerns that the index test, its conduct, or its interpretation differ from the review question? NO	LOW: Are there concerns that the target condition as defined by the reference standard does not match the review question? NO.
Labrecque et al (2020). Prospective cohort study of 15 participants with ILD who performed two 1STS tests (index test), a 6MWT (reference standard) and a CPET (reference standard). The three tests were administered on three separate visits and cardiorespiratory parameters were continuously recorded during the tests. Participants were included if they had a diagnosis of fibrosing ILD.	UNCLEAR 1) Consecutive patients were enrolled: UNCLEAR. The study doesn't report if this was the case. 2) A case-control study was avoided: YES 3) Exclusion criteria were appropriate: UNCLEAR. Exclusion criteria consisted of significant concomitant respiratory disease (ex.: COPD), sarcoidosis, hospitalization for acute exacerbation of ILD within the last 3 months, and participation in a cardiopul…	UNCLEAR 1) Were the index test results interpreted without prior knowledge of the results of the reference standard? UNCLEAR. Patients had the 1STS and 6MWT on their first visit in variable order. The study does not mention whether the tester had prior knowledge of the 6MWT result when doing the 1STS test. Participants had also had another 6MWT prior to enrolment as part of their routine evaluati…	UNCLEAR: 1) Is the reference standard likely to correctly classify the target condition? YES, both the CPET and 6MWT have been valiadated for the assessment of exertional saturation in patients with ILD. 2) Were the reference standard results interpreted without knowledge of the results of the index test? UNCLEAR. It isn't clear from the study whether the results of the index test were made avail…	LOW 1) Was there an appropriate interval between index test and reference standard? YES There was 30 minutes between the 1MSTS and the 6MWT which seems appropriate. There was 15 days (max) between the 1MSTS and the CPET. One could argue that other factors could have come into place during this time to affect results (eg deterioration of the patient'c condition due to another reason). 2) Did all p…	LOW Are there concerns that the included patients do not match the review question? NO. The study is looking at desaturation in the context of ILD which is an important chronic lung condition which our review aimed to address.	LOW Are there concerns that the index test, its conduct, or its interpretation differ from the review question? NO	LOW: Are there concerns that the target condition as defined by the reference standard does not match the review question? NO.
Kohlbrenner et al (2020). Retrospective analysis of patients referred for lung transplantation evaluation, who underwent a standardized procedure of tests including the 6MWT, the 1MSTS and the knee extension strength test. The study looked at validating the use of the 1MSTS againts the 6MWT. Before and after each test, HR and SpO2 were measured. Subjective feelings of dyspnea were also measured u…	LOW 1) Consecutive patients were enrolled: YES 2) A case-control study was avoided: YES 3) Exclusion criteria were appropriate: YES 13 out of 51 patients were excluded because they had not been able to perform all 3 tests. Reasons included 1) breathlessness, 2) pain in lower extremities during walking and/or sit-to-stand.	HIGH 1) Were the index test results interpreted without prior knowledge of the results of the reference standard? UNCLEAR. The 1MSTS (index test) was done last. As this was a retrospective analysis, it is highly likely that the tester of the 1MSTS test was aware of the results of the 6MWT. 2) If a threshold was used, was it prespecified? NO. As this was a retrospective analysis, the threachold wa…	HIGH: 1) Is the reference standard likely to correctly classify the target condition? YES The 6MWT is a validated tool for assessment of chronic lung disease. 2) Were the reference standard results interpreted without knowledge of the results of the index test? YES.. The reference standard results (6MWT) was performed first, BEFORE the 1MSTS test.	LOW: 1) Was there an appropriate interval between index test and reference standard? YES Patient were given enough time between the tests for the SpO2 and HR to normalise. 2) Did all patient receive the same reference standard? YES. Every patient that was included had the 6MWT at the start of the assessment. 3) Were all patients included in the analysis? YES	UNCLEAR Are there concerns that the included patients do not match the review question? UNCLEAR. Candidates for lung transplant are a very heterogeneous population with varying degree of lung function and a wide range of primary lung disease.	UNCLEAR Are there concerns that the index test, its conduct, or its interpretation differ from the review question? NO	HIGH: Are there concerns that the target condition as defined by the reference standard does not match the review question? NO
Morita et al (2018): Cross-sectional observational study recruited COPD patients through advertisement. Patients underwent 3 different types of STS tests (5-rep STS, 30s STS and 1MSTS) as well as the incremental shuttle walking test, the 6MWT and the 4-m gait speed test (4MGS). The study looked at the correlation between the 3 different protocols of the STS tests with regards to variables such as…	LOW 1) Consecutive patients were enrolled: YES 2) A case-control study was avoided: YES 3) Exclusion criteria were appropriate: YES. Participants were excluded if they had any severe co-morbidity that could impair performance in the tests, such as severe cardiovascular, orthopedic, or neuromuscular con- ditions, or if they, for any reason, did not complete all of the assessments.	UNCLEAR 1) Were the index test results interpreted without prior knowledge of the results of the reference standard? YES. Subjects underwent the index tests (3 protocols of the STS tests) before they had the 6MWT and the 4MGS. 2) If a threshold was used, was it prespecified? UNCLEAR. A threshold was used to assess exercise capacity with the 6MWT, defined as those who walked <82% of the predicted …	UNCLEAR: 1) Is the reference standard likely to correctly classify the target condition? UNCLEAR. Only the predicted distance was measured for the 6 MWT, without measuring any other variables such as SpO2. 2) Were the reference standard results interpreted without knowledge of the results of the index test? UNCLEAR. This isn't specified in the study methods.	UNCLEAR: 1) Was there an appropriate interval between index test and reference standard? UNCLEAR The study mentions the interval between the 3 STS protocols but not those between the STS protocols and the 6MWT. 2) Did all patient receive the same reference standard? YES 3) Were all patients included in the analysis? NO, the 4 subjects who didn't complete the assessments were not included in the a…	LOW Are there concerns that the included patients do not match the review question? NO. The review aimed to look at patients with chronic lung conditions and this study looks at COPD patients in particular.	LOW Are there concerns that the index test, its conduct, or its interpretation differ from the review question? NO.	HIGH: Are there concerns that the target condition as defined by the reference standard does not match the review question? YES. The reference standard here only looks at exercise percentage of predicted distance walked, and does not assess exertional hypoxia.
Gephine et al (2020) Prospective cohort study which aimed to assess the cardiorespiratory response during a 1-min sit-to-stand test (1MSTS) in comparison with cycling cardiopulmonary exercise test (CPET) in people with chronic obstructive pulmonary disease (COPD) (n=14) and in healthy subjects (n=12) and to evaluate whether 1STS may induce leg fatigue in these individuals. Fourteen people with se…	UNCLEAR 1) Consecutive patients were enrolled: UNCLEAR 2) A case-control study was avoided: YES 3) Exclusion criteria were appropriate: YES. Exclusion criteria included cardiovascular, neurological, neuromuscular, or orthopedic diseases that could affect the ability to perform study procedures; recent COPD exacerbation (<3 months); current asthma; participation in pulmonary rehabilitation in the …	UNCLEAR 1) Were the index test results interpreted without prior knowledge of the results of the reference standard? UNCLEAR The reference standard (CPET) is performed before the index test (1MSTS). The study doesn't mention if the tester of the 1MSTS test knew the results of the CPET, but this is indeed a possibility. 2) If a threshold was used, was it prespecified? A threshold does not seem to …	LOW: 1) Is the reference standard likely to correctly classify the target condition? YES. CPET is the gold standard in assessing port exertional hypoxia. 2) Were the reference standard results interpreted without knowledge of the results of the index test? YES (as the reference standard results were collected before the index test).	LOW: 1) Was there an appropriate interval between index test and reference standard? YES. The two tests were separated by minimum of 48 hours. 2) Did all patient receive the same reference standard? YES.	LOW Are there concerns that the included patients do not match the review question? NO The review aimed to look at patients with chronic lung conditions and this study looks at COPD patients in particular.	LOW Are there concerns that the index test, its conduct, or its interpretation differ from the review question? NO	LOW: Are there concerns that the target condition as defined by the reference standard does not match the review question? NO
Rusanov et al (2007) Prospective cohort study of 51 patients with IPF who were administered the 15-steps climbing. Pulmonary function tests (PFTs), cardiopulmonary exercise test (CPET), and the 6-min walk distance (6MWD) test were performed in the same session. Oxygen saturation in the 15-steps climbing test was measured by continuous oximetry.	UNCLEAR 1) Consecutive patients were enrolled: UNCLEAR. 51 patients were chosen who attended a tertiary hospital in a 6 months period. The study does not mention if they were consecutive. 2) A case-control study was avoided: YES 3) Exclusion criteria were appropriate: YES. Patients with acute or chronic cardiac disease, exacerbation of COPD, or other pulmonary or infective disease within 2 months…	UNCLEAR 1) Were the index test results interpreted without prior knowledge of the results of the reference standard? UNCLEAR. The order of the tests was randomised so some people will have had the reference standard before the index test. But the study doesn't mention whether the results were interpreted before or after the index test was performed. 2) If a threshold was used, was it prespecified…	UNCLEAR: 1) Is the reference standard likely to correctly classify the target condition? YES Both the CPET and the 6MWT are gold standard tests of exertional hypoxia. 2) Were the reference standard results interpreted without knowledge of the results of the index test? UNCLEAR. The order of the tests was randomised so some people will have had the index test before the reference standard. But the…	LOW: 1) Was there an appropriate interval between index test and reference standard? YES, there was an internal of 2 hours between each test. 2) Did all patient receive the same reference standard? YES 3) Were all patients included in the analysis? YES	LOW Are there concerns that the included patients do not match the review question? NO. The review aimed to look at patients with chronic lung conditions and this study looks at IPF patients in particular.	LOW Are there concerns that the index test, its conduct, or its interpretation differ from the review question? NO	LOW: Are there concerns that the target condition as defined by the reference standard does not match the review question? NO
Gloeckl et al (2016). Prospective study of 26 patients with COPD lookig at comparing the accuracy of the 2MWT to the 6MWT in detecting exercise-induced oxygen desaturation in patients with severe COPD. On the first day, each patient was randomly assigned to perform either the 2MWT or the 6MWT. On the second day each patient performed the test that was not performed on the first day.	LOW 1) Consecutive patients were enrolled: YES. Consecutive patients admitted to a 3-week inpatient pulmonary rehabilitation program were asked to participate in this randomized crossover study. 2) A case-control study was avoided: YES 3) Exclusion criteria were appropriate: YES. Exclusion criteria were defined as follows: severe acute COPD exacerbation, severe respiratory failure (resting partia…	UNCLEAR 1) Were the index test results interpreted without prior knowledge of the results of the reference standard? UNCLEAR. The study mentions that all walk tests were performed by the same investigator, and that data analyses were performed by an investigator who was not involved in any other aspects of the study and was blinded to the group allocation of the patients. However it isn't clear w…	UNCLEAR: 1) Is the reference standard likely to correctly classify the target condition? YES The 6MWT is a well established test for assessing post exertional hypoxia. 2) Were the reference standard results interpreted without knowledge of the results of the index test? UNCLEAR The study mentions that all walk tests were performed by the same investigator, and that data analyses were performed by…	LOW: 1) Was there an appropriate interval between index test and reference standard? YES 2) Did all patient receive the same reference standard?YES 3) Were all patients included in the analysis? YES	LOW Are there concerns that the included patients do not match the review question? NO	LOW Are there concerns that the index test, its conduct, or its interpretation differ from the review question? NO	LOW: Are there concerns that the target condition as defined by the reference standard does not match the review question? NO
Vieira (2020) Prospective cross-sectional study involving 20 patients with pulmonary hypertension (PH), comparing the CPET (reference test) and the IST- incremental step test (index test).	UNCLEAR 1) Consecutive patients were enrolled: UNCLEAR. 2) A case-control study was avoided: YES 3) Exclusion criteria were appropriate: YES. Patients were excluded if they were on long-term oxygen therapy or had any orthopedic or neurological disease that could limit exercise performance.	UNCLEAR 1) Were the index test results interpreted without prior knowledge of the results of the reference standard? UNCLEAR. Patients were randomised as to whether they got the CPET or the IST first (within the same week). The study doesn't make it clear whether the person interpreting the result of one knew the result of the other. 2) If a threshold was used, was it prespecified? Threshold not …	UNCLEAR: 1) Is the reference standard likely to correctly classify the target condition?YES 2) Were the reference standard results interpreted without knowledge of the results of the index test? UNCLEAR Patients were randomised as to whether they got the CPET or the IST first (within the same week). The study doesn't make it clear whether the person interpreting the result of one knew the result …	LOW: 1) Was there an appropriate interval between index test and reference standard? YES Both tests were performed on separate days in the same week 2) Did all patient receive the same reference standard? YES 3) Were all patients included in the analysis? YES	LOW Are there concerns that the included patients do not match the review question? NO	LOW Are there concerns that the index test, its conduct, or its interpretation differ from the review question? NO	LOW: Are there concerns that the target condition as defined by the reference standard does not match the review question? NO
Azzi (2020) Retrospective cohort study looking at patients with NSCLC referred for lung resection who underwent CPET as part of routine assessment and who also had the 3CRT done because the hospital was trialling it at the time.	UNCLEAR 1) Consecutive patients were enrolled: UNCLEAR 2) A case-control study was avoided: YES 3) Exclusion criteria were appropriate: YES. 13 patients did not perform the CPET due to refusal or contraindication.	HIGH 1) Were the index test results interpreted without prior knowledge of the results of the reference standard? HIGH. As this is a retrospective study, both results were known when the results were being interpreted. 2) If a threshold was used, was it prespecified? A threshold was not used for Sp02.	HIGH: 1) Is the reference standard likely to correctly classify the target condition? YES. 2) Were the reference standard results interpreted without knowledge of the results of the index test? HIGH. As this is a retrospective study, both results were known when the results were being interpreted.	UNCLEAR: 1) Was there an appropriate interval between index test and reference standard? UNCLEAR The study does not specify the timeline betweem the CPET and the 3CRT. 2) Did all patient receive the same reference standard? YES. All the patients that were included had the CPET done. 3) Were all patients included in the analysis? YES	LOW Are there concerns that the included patients do not match the review question? NO	LOW Are there concerns that the index test, its conduct, or its interpretation differ from the review question? NO	LOW: Are there concerns that the target condition as defined by the reference standard does not match the review question? NO
Gruet (2020) Prospective cohort study looking at 25 patients with CF who are invited to perform the CPET, 6MWT and 1MSTST during a 1 week period. Here, the 1MSTST is the index test, and the 6MWT and CPET are the reference standard tests.	UNCLEAR 1) Consecutive patients were enrolled: UNCLEAR 2) A case-control study was avoided: YES 3) Exclusion criteria were appropriate: YES.	UNCLEAR 1) Were the index test results interpreted without prior knowledge of the results of the reference standard? UNCLEAR. The study mentions that the order of tests varied for each individual, but it doesn't explicitely mention whether those interpreting one knew the results of the other. 2) If a threshold was used, was it prespecified? YES A threshold was prespecified for exercise-induced hy…	UNLCEAR: 1) Is the reference standard likely to correctly classify the target condition? YES. 2) Were the reference standard results interpreted without knowledge of the results of the index test? UNCLEAR. The study mentions that the order of tests varied for each individual, but it doesn't explicitely mention whether those interpreting one knew the results of the other.	LOW: 1) Was there an appropriate interval between index test and reference standard? YES. 2) Did all patient receive the same reference standard? YES. 3) Were all patients included in the analysis? YES	LOW Are there concerns that the included patients do not match the review question? NO	LOW Are there concerns that the index test, its conduct, or its interpretation differ from the review question? NO	LOW: Are there concerns that the target condition as defined by the reference standard does not match the review question? NO

## Sheet: S7- Risk of bias summary
	RISK OF BIAS				CONCERNS ABOUT APPLICABILITY
Author (Year)	PATIENT SELECTION	INDEX TEST	REFERENCE STANDARD	FLOW AND TIMING	PATIENT SELECTION	INDEX TEST	REFERENCE STANDARD
Fuglebjerg et al (2020)
Goodacre et al (2020)
Briand et al (2018)
Crook et al (2017)
Labrecque et al (2020)
Kohlbrenner et al (2020)
Morita et al (2018)
Gephine et al (2020)
Rusanov et al (2007)
Gloeckl et al (2016)
Vieira (2020)
Sauleda (1994)
Smith (1988)
Azzi (2020)
Gruet (2020)
	Low Risk
	High Risk
	Unclear risk
